# Supplementary material for: A fungal metabolic regulator underlies infectious synergism during Candida albicans-Staphylococcus aureus intra-abdominal co-infection
Source: Nat Commun. 2024 Jul 9;15:5746. doi: 10.1038/s41467-024-50058-w (PMC11233573; doi:10.1038/s41467-024-50058-w)
Supplement: Supplementary file 4 — Supplementary Data 1 - 6 [file 41467_2024_50058_MOESM4_ESM.zip]

Archive with 10 entries (10 files):
- Supplementary Data 1_TF mutant_agr P3 reporter_screening.xlsx
- __MACOSX/._Supplementary Data 1_TF mutant_agr P3 reporter_screening.xlsx
- Supplementary Data 2_DEG_WT_vs_zcf13.xlsx
- __MACOSX/._Supplementary Data 2_DEG_WT_vs_zcf13.xlsx
- Supplementary Data 3_Biolog phenotypic microarray.xlsx
- __MACOSX/._Supplementary Data 3_Biolog phenotypic microarray.xlsx
- Supplementary Data 4_DEG_CTRL_vs_RIB.xlsx
- __MACOSX/._Supplementary Data 4_DEG_CTRL_vs_RIB.xlsx
- Supplementary Data 5_DEG_CTRL_vs_RIB_volcano.csv
- __MACOSX/._Supplementary Data 5_DEG_CTRL_vs_RIB_volcano.csv
