# Supplementary material for: A fungal metabolic regulator underlies infectious synergism during Candida albicans-Staphylococcus aureus intra-abdominal co-infection
Source: Nat Commun. 2024 Jul 9;15:5746. doi: 10.1038/s41467-024-50058-w (PMC11233573; doi:10.1038/s41467-024-50058-w)
Supplement: Supplementary file 6 — Source Data [file 41467_2024_50058_MOESM6_ESM.xlsx]

## Sheet: Fig. 1a
h p.i.					WT C.albicans+WT S.aureus								WT C.albicans+hla::bursa
8	87	127	56	0	223	299	273	131	78	98	0	0	215	229	84	212
10	214	260	214	399	256	192	160	145	180	323	118	130		128	239	81
12	924	522	146	188	89	220	334	216	168	240	194	186	127	168	136	236

## Sheet: Fig. 1b
h p.i.					WT C.albicans+WT S.aureus								WT C.albicans+hla::bursa
8	70	70	60	0	37	24	51	156	66	281	0	0	43	52	82	59
10	268	114	67	471	84	104	150	225	38	600	78	35	0	263	160	428
12	339	461	828	35	273	712	94	119	41	375	49	60	52	456	260	88

## Sheet: Fig. 1c
h p.i.					WT C.albicans+WT S.aureus								WT C.albicans+hla::bursa
8	170	257	285	0	129	138	147	308	347	165	0	0	119	175	239	159
10	382	293	245	805	286	185	456	716	287	121	448	119	0	460	227	0
12	808	529	1002	92	250	348	189	524	136	608	165	190	122	579	387	257

## Sheet: Fig. 1d
h p.i.					WT C.albicans+WT S.aureus								WT C.albicans+hla::bursa
8	11	15	12		22	21	16	20	8	6	0	0	15	17	19	7
10	13	26	18	32	17	25	17	26	14	0	13	11	0	15	31	19
12	51	23	16	14	0	14	20	17	10	0	13	12	12	14	12	20

## Sheet: Fig. 2b
		Mono			Poly
hla::bursa-phla	5334.89	9234.01	10007.6	14138.3	15847	16747.2
hla::bursa-phlaH35L	7082.55	9231.5	9231.5	18208.5	13860.1	16088.9

## Sheet: Fig. 2c
		Mono			Poly
hla::bursa-phla	7330000000	9000000000	8920000000	1330000000	1200000000	8030000000
hla::bursa-phlaH35L	4330000000	5330000000	8200000000	1200000000	3330000000	4230000000

## Sheet: Fig. 2d
	hours	WT C. albicans + WT S. aureus	WT C. albicans + hla::bursa	WT C. albicans + hla::bursa-phla	WT C. albicans + hla::bursa-phlaH35L
	8			1
	8			1
	8			1
	8			1
	8
	8
	8
	8
	12	1		1
	12	1		1
	12	1		1
	12
	12
	12
	12
	12
	16	1
	16	1
	16	1
	16	1
	16
	16
	16
	16
	120	0	0	0	0
	120		0		0
	120		0		0
	120		0		0
	120		0		0
	120		0		0
	120		0		0
	120		0		0

## Sheet: Fig.2e
Lavage
	WT C. albicns + hla::bursa-phla	WT C. albicns + hla::bursa-phla-H35L
	60000	1
	14000000	80000
	1	1
	266667	200000
	76666.7	1
	16666.7	56666.7
	2000000	333333
	1	100000
Spleen
	WT C. albicns + hla::bursa-phla	WT C. albicns + hla::bursa-phla-H35L
	1.33333e+08	1
	9.66667e+07	300000000
	1.66667e+08	20000000
	60000	20000000
	7.66667e+07	3333.33
	5.33333e+07	2.66667e+07
	10000	4.33333e+07
	17000000	200000000
Kidneys
	WT C. albicns + hla::bursa-phla	WT C. albicns + hla::bursa-phla-H35L
	1650000	1
	3.71333e+07	1.78333e+06
	500000	1200000
	2.93333e+06	195000
	983333	1
	1.11667e+06	9950000
	800000	26666.7
	11666.7	1100000

## Sheet: Fig.2f
Lavage
	WT C. albicns + hla::bursa-phla	WT C. albicns + hla::bursa-phla-H35L
	100.324	0
	49.0675	0
	75.9809	5.18389
	4.72952	8.37393
	3.29874	3.21527
	210.186	52.2615
	5.20242	87.0406
	5.34412	101.611
Spleen
	WT C. albicns + hla::bursa-phla	WT C. albicns + hla::bursa-phla-H35L
	14.5236	13.7143
	16.6997	0
	53.6672	30.6021
	23.1493	100
	67.0071	16.5752
	44.7548	64.5752
	33.553	41.288
	34.1214	100
Kidneys
	WT C. albicns + hla::bursa-phla	WT C. albicns + hla::bursa-phla-H35L
	27.0121	14.2559
	45.8398	31.4404
	31.7095	9.70754
	13.7343	32.9338
	31.8927	20.5159
	33.6825	25.1562
	43.2658	24.8728
	22.2114	26.3318

## Sheet: Fig. 3b
	SA	TF WT+SA	sfl1Δ/Δ+SA	zcf13Δ/Δ+SA	bas1Δ/Δ+SA	grf10Δ/Δ+SA	leu3Δ/Δ+SA	msn4Δ/Δ+SA	tec1Δ/Δ+SA	isw2Δ/Δ+SA	bcr1Δ/Δ+SA
	4457	10431.3	5053.33	4301.33	5936.33	5050.33	4894.33	5548.33	6204	2887.33	4321
	6785.33	11095	9779.67	6545.33	6754.33	8727.67	6253	6334.33	9370.33	4452	6218.33
	5026.67	11288	5900.33	5453.67	1353.67	4662	4662	4894.33	6680.33	6058.33	7290.33

[truncated: 35 more sheets: Fig. 3c, Fig. 3d, Fig. 3e, Fig. 4a, Fig. 4b, Fig. 4c, Fig. 5a, Fig. 5b, Fig. 5c, Fig. 5d, Fig. 5e, Fig. 5f, Fig. 6a, Fig. 6c, Fig. 7c, Fig. 7d, Fig. 8a, Fig. 8b, Fig. 9a, Fig. 9b …]
